# Supplementary material for: Gut microbiota profile in newly diagnosed pulmonary tuberculosis patients: an exploratory pilot study in southern India
Source: Gut Pathog. 2025 Aug 11;17:59. doi: 10.1186/s13099-025-00736-x (PMC12337371; doi:10.1186/s13099-025-00736-x)
Supplement: Supplementary file 2 — Supplementary Material 2 [file 13099_2025_736_MOESM2_ESM.xlsx]

## Sheet: Sheet1
Sample_ID	input	filtered	denoisedF	denoisedR	merged	nonchim	Frequency
HC001	391392	272718	270244	269686	230811	68911	19046
HC002	271991	213539	210820	210735	113511	54141	36962
HC003	244927	198842	194546	193579	137753	58833	49270
HC004	388369	303445	300272	300021	176247	64498	24432
HC005	278879	226416	221656	221590	155588	74227	62258
HC006	307861	248074	244906	244241	189624	56009	22013
HC007	156240	122372	120680	120318	92915	27174	8364
HC008	297653	234200	230704	230716	189947	55503	27986
HC009	226981	131119	127993	126998	76605	35228	24320
HC010	170930	127754	125932	125309	108951	33736	15206
HC011	320870	261250	257845	257054	147811	71048	45604
HC012	193941	153671	150300	149439	119771	56321	25477
RC090-01	250052	193444	191510	190861	153116	46928	4530
RC096-01	178210	137330	135424	135439	75018	36543	14596
RC107-01	271786	213711	210487	210468	151978	79017	58964
RC109-01	163194	126545	124376	124418	101341	39394	18800
RC109-02	254258	185620	182427	181599	129124	60294	77635
RC110-01	167379	131321	129084	129024	79412	49725	54482
RC111-01	128559	99063	97570	97506	36606	20933	5189
RC111-02	173940	135220	133366	133424	32230	20809	24467
RC114-01	186197	134945	133359	133494	83891	40402	27371
RC115-01	245123	192153	189042	189201	162476	53957	13524
RC116-01	161742	121859	120370	120413	44703	24652	1160
RC116-02	208715	161782	159401	159175	117966	45835	28267
RC123-01	214236	155061	152899	153373	10654	6278	1942
RC127-01	192373	143932	141895	141770	103907	34102	8611
RC127-02	254434	195242	193003	192664	131922	64400	6653
RC137-01	109229	85702	84506	84575	9901	6625	4350
SC011-01	152405	119683	117300	117368	57229	33765	20999
SC012-01	159563	128886	126803	126506	105564	44015	24661
SC012-02	214749	167428	165234	165165	143262	73090	54541
SC013-01	91968	70271	68910	68944	27604	13821	5621
SC014-01	178581	123269	121405	120808	72619	28684	9138
SC014-02	199866	155507	153777	153658	136502	46387	7871
SC017-01	129267	101790	100230	100293	2522	1786	1467
SC017-02	180695	142531	140350	139964	108446	46132	25070
SC018-01	222415	170691	168510	168746	91035	36999	7119
SC021-01	297357	224773	223055	222830	133542	52572	1096
SC021-02	227536	176308	174332	174088	102935	29634	1492
SC030-01	78592	54627	53639	53779	931	676	622
SC030-02	205434	162363	160249	160865	90228	56009	45054
